# Supplementary material for: Metabolomic Analysis of Heliopsis longipes Roots Across Phenological Stages
Source: Molecules. 2026 Jun 16;31(12):2114. doi: 10.3390/molecules31122114 (PMC13305561; doi:10.3390/molecules31122114)
Supplement: Supplementary file 1 [file molecules-31-02114-s001.zip]

Archive with 1 entries (1 files):
- molecules-4338944-supplementary.pdf
